# Supplementary material for: Prevalence of Fusarium fungi and Deoxynivalenol Levels in Winter Wheat Grain in Different Climatic Regions of Poland
Source: Toxins (Basel). 2022 Jan 28;14(2):102. doi: 10.3390/toxins14020102 (PMC8877411; doi:10.3390/toxins14020102)
Supplement: Supplementary file 1 [file toxins-14-00102-s001.zip]

Archive with 1 entries (1 files):
- toxins-1517227-supplementary.pdf
